# Supplementary material for: Bridging the gap between transition metal- and bio-catalysis via aqueous micellar catalysis
Source: Nat Commun. 2019 May 15;10:2169. doi: 10.1038/s41467-019-09751-4 (PMC6520378; doi:10.1038/s41467-019-09751-4)
Supplement: Supplementary file 2 — Source Data [file 41467_2019_9751_MOESM2_ESM.xlsx]

## Sheet: Figure 2a
Figure 2a
t (h)	Conversion H2O	Conversion TPGS-750-M
0	0	0
1	30	60
2	48	76
3	55	84
6	70	96
10	82	98
21	93	98
24	93	99

## Sheet: Figure 2b
Figure 2b
t (h)	Conversion H2O (%)	Conversion TPGS-750-M (%)
0	0	0
0.33	47	70
0.67	79	96
1	80	97
3	80	99

## Sheet: Figure 2c
Figure 2c
t (h)	Conversion H2O (%)	Conversion TPGS-750-M (%)
0	0	0
1	25	71
2	27	78
3	28	82
4.5	28	83
21	30	90
24	30	92

## Sheet: Figure 2d
Figure 2d
t (h)	Conversion H2O (%)	Conversion TPGS-750-M (2 wt %)	Conversion TPGS-750-M (4 wt %)	Conversion TPGS-750-M (6 wt %)
0	0	0	0	0
0.33	49	62	72	75
0.67	57	67	72	75
1	57	67	72	75
3	57	67	72	75

## Sheet: Figure 3
Figure 3
t (h)	Conversion buffer	Conversion TPGS-750-M
0	0	0
1	25	71
2	27	78
3	28	82
4.5	28	83
21	30	90
20	30	90
t (h)	Triton X100	Nok	Solutol HS15	Brij 30
0	0	0	0	0
0.5	28	23	35	16
1.5	37	41	45	24
3	44	54	55	35
4.5	50	60	60	42
9	60	72	68	52
20	68	74	77	62
t (h)	Labrasol	PTS 600	TPGS 1000 VIT E	TWEEN 60
0	0	0	0	0
0.5	33	38	42	44
1.5	44	47	58	62
3	53	54	66	73
4.5	58	60	72	79
6	60	64	76	83
20	67	74	79	85

## Sheet: Figure 4a
Figure 4a
T (h)	Conversion (%) - T0	Conversion (%) - T24
0	0	0
0.34	91	78
0.7	95	91
1	95	92
2.5	95	92
4	94	92
24	94	92

## Sheet: Figure 4b
Figure 4b
T (h)	Conversion (%) - T0	Conversion (%) - T24
0	0	0
0.34	91	88
0.7	94	91
1	94	93
2	94	94
4	94	94
5	94	94
19	94	94

## Sheet: Figure 4c
Figure 4c
T (h)	Conversion (%) - T0	Conversion (%) - T24
0	0	0
0.34	83	79
0.7	88	87
1	88	89
2	88	89
4	88	90
5	88	91
19	90	91

## Sheet: Figure 9
Figure 9
	buffer	buffer + DMSO	TPGS-750-M/buffer
Conversion (%)	80	98.6	98.8

## Sheet: Supplementary Figure 1
Supplementary Figure 1
Concentration (mg/ml)	Area
0	0
0.075	1828650
0.15	2873464
0.35	5234768
0.5	8041467
0.733	10565985
1	14896076

[truncated: 7 more sheets: Supplementary Figure 2, Supplmentary figure 3, Supplementary figure 7, Supplementary figure 9, Supplementary figure 10, Supplementary figure 11, Supplementary figure 12]
